# Supplementary material for: Walking Uphill Aggravates Dyspnea and Dynamic Hyperinflation at Equivalent Oxygen Uptake in COPD Patients
Source: J Clin Med. 2026 Jun 13;15(12):4601. doi: 10.3390/jcm15124601 (PMC13301334; doi:10.3390/jcm15124601)
Supplement: Supplementary file 1 [file jcm-15-04601-s001.zip]

Archive with 1 entries (1 files):
- jcm-4326418-supplementary.pdf
